# Supplementary material for: Tracing Viral Transmission and Evolution of Bovine Leukemia Virus through Long Read Oxford Nanopore Sequencing of the Proviral Genome
Source: Pathogens. 2021 Sep 14;10(9):1191. doi: 10.3390/pathogens10091191 (PMC8470207; doi:10.3390/pathogens10091191)
Supplement: Supplementary file 1 [file pathogens-10-01191-s001.zip]

Archive with 1 entries (1 files):
- pathogens-1343062-supplementary.pdf
